# Supplementary material for: Distinct roles of tumor associated mutations in collective cell migration
Source: Sci Rep. 2021 May 13;11:10291. doi: 10.1038/s41598-021-89130-6 (PMC8119502; doi:10.1038/s41598-021-89130-6)
Supplement: Supplementary file 2 — SuppSupplemental Dataset S1. [file 41598_2021_89130_MOESM2_ESM.xlsx]

## Sheet: Figure 1
Figure 1e - Edge Complexity (mm)				Figure 1f - Edge Variability (mm)
Indep. Experiment	MCF10A	MDA-MB-231		Indep. Experiment	MCF10A	MDA-MB-231
1	1.32274	1.86641		1	0.143207	0.308524
2	1.22982	2.25506		2	0.127532	0.407277
3	1.18078	2.068		3	0.126722	0.420227
4	1.14921	2.03296		4	0.135076	0.365613
5	1.15835	2.12843		5	0.0998406	0.352965
6	1.11617	1.90745		6	0.0943002	0.322817
Mean	1.19285	2.04305		Mean	0.121113	0.362904
Standard Deviation	0.0739698	0.143215		Standard Deviation	0.0196327	0.0445539
N	6	6		N	6	6
95% CI (Upper)	1.27047	2.19335		95% CI (Upper)	0.141716	0.40966
95% CI (Lower)	1.11522	1.89276		95% CI (Lower)	0.10051	0.316147

## Sheet: Figure 2 b,c,e,f,h
Figure 2b - Speed (µm/min)				Figure 2c - Displacement (µm)				Figure 2e - Direction Variance (range 0 to sqrt 2)				Figure 2f - Chaotic Motion (%)				Figure 2h - Local Coordination (range -1 to 1 )
Indep. Experiment	MCF10A	MDA-MB-231		Indep. Experiment	MCF10A	MDA-MB-231		Indep. Experiment	MCF10A	MDA-MB-231		Indep. Experiment	MCF10A	MDA-MB-231		Indep. Experiment	MCF10A	MDA-MB-231
1	0.213807	0.229808		1	123.814	70.4938		1	0.855137	1.35378		1	4.98698	27.5914		1	0.540775	0.0296
2	0.226622	0.241849		2	146.11	66.3612		2	0.764192	1.33644		2	4.10419	22.8849		2	0.709027	0.0582902
3	0.222297	0.234515		3	148.592	52.6219		3	0.709695	1.31462		3	2.73944	23.6112		3	0.712978	0.0486016
4	0.242322	0.215757		4	156.107	15.363		4	0.756392	1.35522		4	4.79936	21.6131		4	0.635004	0.0632533
5	0.156233	0.164767		5	72.0697	30.6615		5	0.985999	1.34566		5	1.83496	10.8078		5	0.482364	0.0558632
6	0.233568	0.242625		6	161.639	38.9665		6	0.734064	1.32556		6	5.26089	25.7776		6	0.626035	0.0744019
Mean	0.215808	0.221554		Mean	134.722	45.7446		Mean	0.800913	1.33855		Mean	3.9543	22.0477		Mean	0.617697	0.0550017
Standard Deviation	0.0307592	0.0294972		Standard Deviation	33.3113	21.3605		Standard Deviation	0.103264	0.0161649		Standard Deviation	1.37678	5.90448		Standard Deviation	0.0916742	0.0151144
N	6	6		N	6	6		N	6	6		N	6	6		N	6	6
95% CI (Upper)	0.248088	0.252509		95% CI (Upper)	169.68	68.1611		95% CI (Upper)	0.909282	1.35551		95% CI (Upper)	5.39915	28.244		95% CI (Upper)	0.713903	0.0708632
95% CI (Lower)	0.183528	0.190598		95% CI (Lower)	99.7638	23.3282		95% CI (Lower)	0.692545	1.32158		95% CI (Lower)	2.50945	15.8513		95% CI (Lower)	0.521491	0.0391401

## Sheet: Figure 2d
Figure 2d - Angle Distributions
MCF10A			MDA-MB-231
Bin Edges (°)	Fraction In Bin		Bin Edges (°)	Fraction In Bin
-180	0.00580804		-180	0.0310307
-167.586	0.00523324		-167.586	0.0274537
-155.172	0.00505362		-155.172	0.0264801
-142.759	0.00558142		-142.759	0.0275091
-130.345	0.00656669		-130.345	0.0289191
-117.931	0.00860234		-117.931	0.0328668
-105.517	0.0130128		-105.517	0.0406658
-93.1034	0.0191897		-93.1034	0.0432131
-80.6897	0.0234338		-80.6897	0.0382899
-68.2759	0.0281023		-68.2759	0.0356651
-55.8621	0.0448067		-55.8621	0.0371605
-43.4483	0.0639962		-43.4483	0.0368833
-31.0345	0.0811263		-31.0345	0.038246
-18.6207	0.118878		-18.6207	0.0453868
-6.2069	0.146364		-6.2069	0.0488917
6.2069	0.119325		6.2069	0.0430422
18.6207	0.0819936		18.6207	0.0376131
31.0345	0.0590701		31.0345	0.0358067
43.4483	0.0416208		43.4483	0.0344108
55.8621	0.0280498		55.8621	0.033143
68.2759	0.0212945		68.2759	0.0357724
80.6897	0.0180651		80.6897	0.0390298
93.1034	0.0135415		93.1034	0.0350065
105.517	0.00958696		105.517	0.02868
117.931	0.00760996		117.931	0.0270143
130.345	0.00679966		130.345	0.0265988
142.759	0.00580099		142.759	0.0253754
155.172	0.00554499		155.172	0.027908
167.586	0.00594148		167.586	0.0319371
180			180

## Sheet: Figure 2g
Figure 2g - Spatial Coordination (Range -1 to 1)
MCF10A	Indep. Experiment
Δr	1	2	3	4	5	6		Mean	Standard Deviation	95% CI (Upper)	95% CI (Lower)
0	1	1	1	1	1	1		1	0	1	1
7.5	0.814668	0.885246	0.889641	0.827341	0.767069	0.817283		0.833541	0.0466864	0.840865	0.826218
22.5	0.677097	0.795036	0.800587	0.716719	0.607299	0.704314		0.716842	0.0732991	0.729285	0.704399
37.5	0.621857	0.760224	0.764936	0.681252	0.552371	0.670425		0.675178	0.0815763	0.690074	0.660281
52.5	0.59112	0.740814	0.745165	0.664944	0.523742	0.654262		0.653341	0.0858905	0.670554	0.636129
67.5	0.569915	0.726956	0.731142	0.652979	0.504809	0.642095		0.637982	0.0885493	0.656317	0.619648
82.5	0.554783	0.717351	0.721727	0.644221	0.49277	0.633411		0.627377	0.0902292	0.645729	0.609025
97.5	0.540775	0.709027	0.712978	0.635004	0.482364	0.626035		0.617697	0.0916742	0.636079	0.599316
112.5	0.530022	0.702468	0.705989	0.627455	0.47393	0.619459		0.609887	0.0928115	0.628348	0.591427
127.5	0.521381	0.698296	0.700077	0.620666	0.468182	0.614643		0.603874	0.0935797	0.622484	0.585264
142.5	0.512738	0.694492	0.695017	0.614586	0.463094	0.610298		0.598371	0.0944647	0.616888	0.579853
157.5	0.504762	0.690992	0.690216	0.609201	0.45966	0.606659		0.593582	0.0949379	0.612058	0.575106
172.5	0.497625	0.687761	0.685525	0.603352	0.456533	0.603938		0.589122	0.0952856	0.607593	0.570652
187.5	0.491134	0.684284	0.681004	0.598215	0.454013	0.601419		0.585012	0.0953802	0.603822	0.566201
202.5	0.487554	0.682039	0.677476	0.594145	0.450908	0.600038		0.582027	0.0956049	0.600661	0.563393
217.5	0.483597	0.679407	0.673944	0.589974	0.448142	0.598591		0.578942	0.0957349	0.597342	0.560543
232.5	0.479914	0.67621	0.670168	0.586228	0.4446	0.597313		0.575739	0.0958816	0.594237	0.557241
247.5	0.47745	0.673737	0.666987	0.583091	0.441759	0.596054		0.57318	0.0958839	0.591509	0.55485
262.5	0.473897	0.670763	0.663127	0.578973	0.439229	0.594557		0.570091	0.0957561	0.588472	0.55171
277.5	0.471846	0.669032	0.660926	0.575852	0.43674	0.59336		0.567959	0.0959399	0.586152	0.549767
292.5	0.469673	0.666993	0.65799	0.57148	0.433814	0.592106		0.565342	0.0960445	0.583714	0.546971
307.5	0.467995	0.665245	0.65504	0.567491	0.430487	0.591077		0.562889	0.0962491	0.58178	0.543998
322.5	0.467234	0.664568	0.652201	0.56292	0.426165	0.590936		0.560671	0.0968666	0.579324	0.542018
337.5	0.467267	0.662656	0.64872	0.557663	0.422397	0.592129		0.558472	0.0969198	0.577312	0.539633
352.5	0.468477	0.660631	0.645685	0.551283	0.418357	0.593901		0.556389	0.0970101	0.574661	0.538117
367.5	0.468867	0.658156	0.6425	0.544495	0.41455	0.595974		0.55409	0.0971873	0.571854	0.536326
382.5	0.469164	0.656492	0.637214	0.538595	0.410262	0.596133		0.55131	0.0972173	0.569217	0.533403
MDA-MB-231	Indep. Experiment
Δr	1	2	3	4	5	6		Mean	Standard Deviation	95% CI (Upper)	95% CI (Lower)
0	1	1	1	1	1	1		1	0	1	1
7.5	0.620293	0.608695	0.62644	0.590371	0.57044	0.62283		0.606512	0.021999	0.613835	0.599188
22.5	0.270582	0.277147	0.284392	0.260345	0.243665	0.288877		0.270835	0.0167179	0.283277	0.258392
37.5	0.112397	0.127683	0.125389	0.125165	0.124176	0.133926		0.12479	0.0070187	0.139686	0.109893
52.5	0.0576002	0.0789914	0.0726068	0.0853679	0.0896669	0.0815823		0.0776359	0.01139	0.0948485	0.0604234
67.5	0.0406158	0.0647587	0.0568418	0.0722009	0.0798471	0.0669442		0.0635348	0.013597	0.0818697	0.0451999
82.5	0.0340643	0.0608513	0.0517032	0.066051	0.0754416	0.0630565		0.058528	0.0142381	0.0768801	0.0401758
97.5	0.0296	0.0582902	0.0486016	0.0632533	0.0721113	0.0602662		0.0553538	0.0147297	0.0737353	0.0369722
112.5	0.0283752	0.0571778	0.0462047	0.0638986	0.0704305	0.0585097		0.0540994	0.014938	0.0725598	0.035639
127.5	0.0265483	0.058592	0.0461492	0.0634752	0.0710306	0.0563347		0.0536883	0.0156269	0.0722988	0.0350779
142.5	0.0265178	0.0585937	0.0458474	0.064968	0.0723028	0.0551378		0.0538946	0.0161205	0.0724122	0.0353769
157.5	0.028668	0.0580929	0.0477527	0.0656148	0.0737689	0.0552558		0.0548588	0.0156228	0.0733346	0.036383
172.5	0.0298339	0.0579632	0.0498193	0.0652336	0.075223	0.0554313		0.055584	0.0153674	0.0740543	0.0371138
187.5	0.0312886	0.0572538	0.0513522	0.0642955	0.0761028	0.0570513		0.056224	0.0148833	0.0750346	0.0374135
202.5	0.0304407	0.0574963	0.0515539	0.0640602	0.0751651	0.0579442		0.0561101	0.0149081	0.074744	0.0374762
217.5	0.0309786	0.0587376	0.0499406	0.0630023	0.0754347	0.0572739		0.0558946	0.0148228	0.0742937	0.0374955
232.5	0.0300103	0.0595754	0.0478395	0.0615031	0.0752985	0.0558742		0.0550169	0.0151774	0.0735151	0.0365187
247.5	0.0300502	0.0606219	0.0471967	0.0604892	0.0741568	0.0553141		0.0546382	0.0149092	0.0729677	0.0363086
262.5	0.0304521	0.0598356	0.0451926	0.0602082	0.0739527	0.0572592		0.0544834	0.0149131	0.0728645	0.0361023
277.5	0.0294037	0.0582466	0.0444108	0.0598489	0.0721612	0.0576957		0.0536278	0.0147772	0.0718203	0.0354353
292.5	0.0281503	0.056769	0.0422488	0.0603115	0.0708286	0.0572071		0.0525859	0.0150685	0.0709575	0.0342143
307.5	0.0265302	0.0551026	0.0409121	0.0603922	0.0702929	0.055524		0.051459	0.0154726	0.0703503	0.0325677
322.5	0.0273744	0.0548686	0.0416696	0.0600809	0.0709731	0.0560175		0.0518307	0.0152487	0.0704834	0.033178
337.5	0.0288199	0.0546974	0.0414857	0.0583397	0.0709746	0.0575987		0.051986	0.0147426	0.0708255	0.0331465
352.5	0.0309201	0.0569401	0.0394864	0.0593052	0.0714412	0.0567278		0.0524701	0.0146813	0.0707421	0.0341982
367.5	0.0341625	0.059667	0.0388754	0.0601477	0.0715211	0.0542891		0.0531105	0.0141033	0.0708743	0.0353466
382.5	0.0366161	0.0623982	0.0377612	0.0602868	0.071361	0.0534512		0.0536457	0.0139779	0.0715531	0.0357384

## Sheet: Figure 3b
Figure 3b - Angle Distributions
MCF10A			PTEN-/-			KRas			KRas/PTEN-/-
Bin Edges (°)	Fraction In Bin		Bin Edges (°)	Fraction In Bin		Bin Edges (°)	Fraction In Bin		Bin Edges (°)	Fraction In Bin
-180	0.00583323		-180	0.00336992		-180	0.0258694		-180	0.0219948
-167.586	0.00519681		-167.586	0.00301627		-167.586	0.0229919		-167.586	0.0199742
-155.172	0.0050344		-155.172	0.0028785		-155.172	0.020886		-155.172	0.0194475
-142.759	0.00539668		-142.759	0.00299265		-142.759	0.0214051		-142.759	0.02134
-130.345	0.00614086		-130.345	0.00334292		-130.345	0.0224956		-130.345	0.0244818
-117.931	0.00795084		-117.931	0.00436057		-117.931	0.0254453		-117.931	0.0295488
-105.517	0.0119545		-105.517	0.00665626		-105.517	0.0322639		-105.517	0.0379062
-93.1034	0.0176916		-93.1034	0.0100857		-93.1034	0.0388328		-93.1034	0.0429563
-80.6897	0.0218924		-80.6897	0.0133893		-80.6897	0.0381806		-80.6897	0.0409189
-68.2759	0.0268245		-68.2759	0.0184074		-68.2759	0.0361568		-68.2759	0.0390709
-55.8621	0.0416572		-55.8621	0.0331001		-55.8621	0.0387594		-55.8621	0.0413672
-43.4483	0.0609816		-43.4483	0.055017		-43.4483	0.0414378		-43.4483	0.0433718
-31.0345	0.0812405		-31.0345	0.0860191		-31.0345	0.04389		-31.0345	0.0462309
-18.6207	0.122842		-18.6207	0.148906		-18.6207	0.0525416		-18.6207	0.0548376
-6.2069	0.152509		-6.2069	0.192618		-6.2069	0.0610846		-6.2069	0.0606281
6.2069	0.126584		6.2069	0.154442		6.2069	0.0573292		6.2069	0.054326
18.6207	0.0831387		18.6207	0.0973657		18.6207	0.0469196		18.6207	0.0450946
31.0345	0.0577082		31.0345	0.0593846		31.0345	0.0413589		31.0345	0.0414059
43.4483	0.0405657		43.4483	0.0339427		43.4483	0.0386098		43.4483	0.0392518
55.8621	0.0269189		55.8621	0.0195326		55.8621	0.0356812		55.8621	0.0365378
68.2759	0.0207179		68.2759	0.0126919		68.2759	0.0357327		68.2759	0.0368112
80.6897	0.0174486		80.6897	0.00947204		80.6897	0.0382903		80.6897	0.0383512
93.1034	0.0130828		93.1034	0.00681168		93.1034	0.035882		93.1034	0.0336864
105.517	0.00919009		105.517	0.00485499		105.517	0.0289552		105.517	0.0261698
117.931	0.00740134		117.931	0.00391813		117.931	0.0250307		117.931	0.0222044
130.345	0.0065927		130.345	0.00355646		130.345	0.0239485		130.345	0.0207635
142.759	0.00579377		142.759	0.0032085		142.759	0.022418		142.759	0.0193579
155.172	0.0056733		155.172	0.0032045		155.172	0.0224528		155.172	0.0199202
167.586	0.00603761		167.586	0.00345436		167.586	0.0251503		167.586	0.0220442
180			180			180			180

## Sheet: Figure 3 c,d,f
Figure 3c - Direction Variance (range 0 to sqrt 2)						Figure 3d - Chaotic Motion (%)						Figure 3f - Local Coordination (range -1 to 1 )
Indep. Experiment	MCF10A	PTEN-/-	KRas	KRas/PTEN-/-		Indep. Experiment	MCF10A	PTEN-/-	KRas	KRas/PTEN-/-		Indep. Experiment	MCF10A	PTEN-/-	KRas	KRas/PTEN-/-
1	0.809288	0.626826	1.17085	1.17217		1	5.56463	3.76378	20.303	21.7822		1	0.545296	0.702706	0.164403	0.181434
2	0.810176	0.609817	1.27891	1.25882		2	2.82716	2.556	16.3399	20.7197		2	0.630493	0.767168	0.0966886	0.120422
3	0.788865	0.609521	1.27544	1.22638		3	3.18936	2.7557	16.0209	18.1055		3	0.612747	0.759781	0.0938767	0.130036
4	0.890981	0.644463	1.23799	1.23604		4	4.98028	4.0504	16.9008	21.8272		4	0.461437	0.731314	0.115367	0.125386
5	0.734184	0.590908	1.21552	1.2163		5	5.41307	3.3286	16.8691	18.7393		5	0.651572	0.763458	0.145197	0.147509
6	0.734641	0.594994	1.28463	1.24977		6	2.85116	2.94485	19.6398	18.8098		6	0.710406	0.773177	0.0908694	0.136154
7	0.790324	0.580211	1.32036	1.24106		7	3.44721	3.4819	29.913	21.6493		7	0.598992	0.765786	0.0494649	0.143181
8	0.709167	0.631524	1.29564	1.28754		8	3.53578	3.9607	21.8793	23.0168		8	0.693412	0.75447	0.0805918	0.0867656
9	0.862305	0.730352	1.2356	1.20536		9	5.55434	3.94057	13.5451	18.2942		9	0.527952	0.663525	0.106178	0.157067
10	0.84565	0.66268	1.28891	1.24926		10	4.03731	4.8932	18.2164	28.1242		10	0.616938	0.694837	0.0761577	0.114402
Mean	0.797558	0.62813	1.26038	1.23427		Mean	4.14003	3.56757	18.9627	21.1068		Mean	0.604925	0.737622	0.101879	0.134236
Standard Deviation	0.0591094	0.0439499	0.0446664	0.0316773		Standard Deviation	1.13042	0.703738	4.53069	3.0205		Standard Deviation	0.0760817	0.0379364	0.0334336	0.0256957
N	10	10	10	10		N	10	10	10	10		N	10	10	10	10
95% CI (Upper)	0.839842	0.65957	1.29234	1.25693		95% CI (Upper)	4.94869	4.07099	22.2038	23.2676		95% CI (Upper)	0.65935	0.76476	0.125796	0.152617
95% CI (Lower)	0.755274	0.59669	1.22843	1.21161		95% CI (Lower)	3.33137	3.06415	15.7217	18.9461		95% CI (Lower)	0.550499	0.710484	0.0779624	0.115854

## Sheet: Figure 3e
Figure 3e - Spatial Coordination (Range -1 to 1)
MCF10A	Indep. Experiment
Δr	1	2	3	4	5	6	7	8	9	10	Mean	Standard Deviation	95% CI (Upper)	95% CI (Lower)
0	1	1	1	1	1	1	1	1	1	1	1	0	1	1
7.5	0.818012	0.846185	0.84074	0.788018	0.852716	0.892205	0.828891	0.876769	0.818865	0.842262	0.840466	0.0298821	0.861843	0.81909
22.5	0.679252	0.734162	0.72331	0.622596	0.748614	0.803957	0.709558	0.786018	0.675604	0.724149	0.720722	0.053414	0.758932	0.682512
37.5	0.617935	0.691208	0.676258	0.550901	0.707558	0.769112	0.665927	0.749137	0.611066	0.678233	0.671733	0.0653269	0.718466	0.625001
52.5	0.584819	0.667888	0.649875	0.51162	0.685378	0.750074	0.640511	0.726897	0.575254	0.653143	0.644546	0.0717143	0.695847	0.593245
67.5	0.565692	0.651627	0.633235	0.487864	0.670253	0.734725	0.623172	0.711634	0.551944	0.636742	0.626689	0.0746423	0.680085	0.573293
82.5	0.554589	0.640689	0.622461	0.473999	0.660172	0.722773	0.611133	0.701944	0.538537	0.626031	0.615233	0.0756042	0.669317	0.561149
97.5	0.545296	0.630493	0.612747	0.461437	0.651572	0.710406	0.598992	0.693412	0.527952	0.616938	0.604925	0.0760817	0.65935	0.550499
112.5	0.537813	0.620956	0.603601	0.451159	0.64578	0.700707	0.590315	0.686962	0.521437	0.60857	0.59673	0.0763803	0.651369	0.542091
127.5	0.533181	0.613389	0.595166	0.444127	0.640758	0.691239	0.582177	0.680494	0.516075	0.601862	0.589847	0.0758378	0.644098	0.535596
142.5	0.52895	0.605511	0.586747	0.437663	0.63667	0.682968	0.574899	0.67459	0.511376	0.595257	0.583463	0.0754036	0.637403	0.529522
157.5	0.525376	0.59875	0.578205	0.431688	0.63284	0.675178	0.568365	0.669853	0.507271	0.59007	0.57776	0.075082	0.63147	0.524049
172.5	0.521652	0.592333	0.570523	0.425674	0.626894	0.666572	0.560862	0.664263	0.502831	0.585189	0.571679	0.0744706	0.624952	0.518406
187.5	0.516992	0.585049	0.562356	0.420567	0.622338	0.658052	0.554661	0.660182	0.499494	0.580101	0.565979	0.0739345	0.618869	0.51309
202.5	0.511525	0.578723	0.556145	0.416267	0.61689	0.649854	0.548672	0.656126	0.495914	0.575358	0.560547	0.0733279	0.613003	0.508092
217.5	0.504972	0.571136	0.547981	0.409692	0.612496	0.640808	0.543059	0.652214	0.49189	0.569823	0.554407	0.0733243	0.60686	0.501954
232.5	0.498485	0.563118	0.539717	0.403554	0.608323	0.631608	0.538696	0.648087	0.488416	0.564515	0.548452	0.0731572	0.600785	0.496118
247.5	0.491127	0.555817	0.532817	0.397383	0.602601	0.621948	0.532273	0.643394	0.483616	0.558198	0.541917	0.0729442	0.594098	0.489736
262.5	0.483819	0.547659	0.523586	0.39095	0.598441	0.612499	0.526978	0.638918	0.479407	0.551597	0.535385	0.0729681	0.587584	0.483187
277.5	0.476177	0.541473	0.515743	0.384612	0.591671	0.603143	0.519921	0.633476	0.47355	0.545067	0.528483	0.072818	0.580574	0.476393
292.5	0.467659	0.533551	0.505621	0.376939	0.584849	0.592613	0.513632	0.627799	0.46781	0.536934	0.520741	0.0728321	0.572842	0.46864
307.5	0.459434	0.525923	0.495575	0.368273	0.57817	0.583044	0.507625	0.622705	0.462537	0.52999	0.513327	0.0732858	0.565753	0.460902
322.5	0.451085	0.517344	0.486435	0.360143	0.569215	0.572102	0.500199	0.616015	0.455829	0.521117	0.504948	0.0730589	0.557212	0.452685
337.5	0.441617	0.507555	0.474808	0.350628	0.56161	0.559831	0.492681	0.608892	0.449632	0.511165	0.495842	0.0731722	0.548186	0.443498
352.5	0.433047	0.498151	0.464464	0.341576	0.552142	0.547022	0.48311	0.601299	0.442384	0.499148	0.486234	0.0728386	0.53834	0.434129
367.5	0.423907	0.487243	0.454345	0.332241	0.541998	0.533069	0.473	0.592389	0.434865	0.485662	0.475872	0.0722102	0.527528	0.424216
382.5	0.414443	0.476244	0.441723	0.322168	0.535591	0.518688	0.464611	0.584	0.429128	0.475316	0.466191	0.0722887	0.517903	0.414479
PTEN-/-	Indep. Experiment
Δr	1	2	3	4	5	6	7	8	9	10	Mean	Standard Deviation	95% CI (Upper)	95% CI (Lower)
0	1	1	1	1	1	1	1	1	1	1	1	0	1	1
7.5	0.867932	0.899023	0.89897	0.884971	0.895357	0.904081	0.900792	0.894004	0.860124	0.871331	0.887658	0.0157051	0.898893	0.876424
22.5	0.773181	0.82846	0.82573	0.800836	0.824018	0.836431	0.831912	0.818547	0.756535	0.777637	0.807328	0.0285008	0.827717	0.78694
37.5	0.74191	0.803789	0.799886	0.771416	0.799699	0.811983	0.806826	0.792009	0.715622	0.741214	0.778435	0.0339691	0.802736	0.754135
52.5	0.726388	0.789517	0.785053	0.755623	0.785899	0.797677	0.79105	0.777386	0.69372	0.723283	0.76256	0.0360249	0.78833	0.736789
67.5	0.716277	0.779447	0.774535	0.745247	0.776237	0.787236	0.779955	0.767331	0.679829	0.711711	0.751781	0.036908	0.778183	0.725378
82.5	0.709884	0.772794	0.766854	0.738316	0.769552	0.779782	0.772354	0.760798	0.671208	0.703313	0.744485	0.0372957	0.771165	0.717806
97.5	0.702706	0.767168	0.759781	0.731314	0.763458	0.773177	0.765786	0.75447	0.663525	0.694837	0.737622	0.0379364	0.76476	0.710484
112.5	0.697693	0.762817	0.75272	0.725689	0.757245	0.767202	0.759644	0.748772	0.657287	0.684777	0.731385	0.0384795	0.758911	0.703858
127.5	0.69204	0.75889	0.747115	0.720411	0.752636	0.762717	0.7554	0.743847	0.651902	0.677547	0.72625	0.0391438	0.754252	0.698249
142.5	0.687903	0.754736	0.741223	0.715346	0.747283	0.758193	0.750513	0.738544	0.6468	0.669419	0.720996	0.0395722	0.749304	0.692688
157.5	0.684058	0.751328	0.735386	0.710842	0.741709	0.753724	0.745847	0.733474	0.641938	0.660732	0.715904	0.0401257	0.744608	0.6872
172.5	0.678916	0.747864	0.730878	0.706197	0.735972	0.749556	0.74187	0.728551	0.636333	0.653114	0.710925	0.0409657	0.74023	0.68162
187.5	0.675063	0.744754	0.725648	0.701169	0.729726	0.745056	0.737949	0.723434	0.630633	0.644062	0.705749	0.0418955	0.73572	0.675779
202.5	0.670983	0.741487	0.722516	0.69656	0.724727	0.74127	0.734392	0.718504	0.625087	0.637934	0.701346	0.0426457	0.731853	0.670839
217.5	0.666978	0.737889	0.718487	0.691253	0.719134	0.73701	0.729915	0.713658	0.618434	0.630144	0.69629	0.0436612	0.727524	0.665057
232.5	0.663983	0.733998	0.714248	0.685956	0.713012	0.73246	0.72551	0.708912	0.612148	0.62267	0.69129	0.0444043	0.723055	0.659525
247.5	0.659391	0.729766	0.71061	0.680663	0.707641	0.72813	0.721825	0.704433	0.605803	0.616462	0.686472	0.045202	0.718808	0.654137
262.5	0.656673	0.725688	0.705369	0.674644	0.700864	0.722685	0.717809	0.699709	0.599072	0.608172	0.681069	0.0460389	0.714003	0.648134
277.5	0.651793	0.721656	0.701758	0.66931	0.695263	0.717071	0.714079	0.69464	0.59212	0.601593	0.675928	0.0469117	0.709487	0.64237
292.5	0.647225	0.717223	0.696979	0.66341	0.688638	0.7108	0.709137	0.688507	0.584231	0.592855	0.669901	0.0479743	0.704219	0.635582
307.5	0.644238	0.713776	0.692168	0.657158	0.682293	0.704809	0.704401	0.682949	0.577186	0.58439	0.664337	0.0489591	0.69936	0.629313
322.5	0.638366	0.709563	0.688394	0.650847	0.676292	0.699541	0.69917	0.676847	0.569681	0.57633	0.658503	0.050108	0.694348	0.622658
337.5	0.634036	0.70481	0.683105	0.642665	0.66854	0.69239	0.693297	0.670038	0.561565	0.566328	0.651677	0.0512283	0.688324	0.615031
352.5	0.627611	0.700182	0.678215	0.634831	0.661615	0.685386	0.688128	0.662615	0.554081	0.556772	0.644944	0.0523682	0.682406	0.607482
367.5	0.620073	0.694316	0.672748	0.626376	0.654568	0.677752	0.681598	0.654066	0.546603	0.546482	0.637458	0.0533074	0.675592	0.599325
382.5	0.615037	0.687599	0.665795	0.61563	0.645883	0.668009	0.674486	0.645736	0.53838	0.535349	0.62919	0.054057	0.66786	0.59052
KRas	Indep. Experiment
Δr	1	2	3	4	5	6	7	8	9	10	Mean	Standard Deviation	95% CI (Upper)	95% CI (Lower)
0	1	1	1	1	1	1	1	1	1	1	1	0	1	1
7.5	0.721148	0.695753	0.676298	0.692314	0.705792	0.709821	0.664754	0.690665	0.673471	0.64283	0.687285	0.0233356	0.703978	0.670591
22.5	0.45496	0.41658	0.38331	0.400906	0.428502	0.413909	0.349022	0.390808	0.383328	0.325243	0.394657	0.0377785	0.421682	0.367632
37.5	0.303922	0.255533	0.229603	0.242764	0.275761	0.245418	0.175711	0.223626	0.22837	0.174862	0.235557	0.0399072	0.264105	0.207009
52.5	0.228286	0.166804	0.151932	0.166843	0.20103	0.159421	0.0971549	0.13834	0.154979	0.111722	0.157651	0.0383325	0.185073	0.13023
67.5	0.192033	0.123957	0.116796	0.135622	0.168685	0.119704	0.0654631	0.100731	0.124782	0.0863681	0.123414	0.0368361	0.149765	0.0970632
82.5	0.176272	0.106246	0.10281	0.123938	0.155081	0.102858	0.0540902	0.0871472	0.113301	0.0788163	0.110056	0.0355384	0.135479	0.0846334
97.5	0.164403	0.0966886	0.0938767	0.115367	0.145197	0.0908694	0.0494649	0.0805918	0.106178	0.0761577	0.101879	0.0334336	0.125796	0.0779624
112.5	0.156377	0.0929951	0.0878535	0.10868	0.137889	0.0852712	0.0482477	0.0779416	0.102258	0.0772575	0.097477	0.0311383	0.119752	0.075202
127.5	0.152978	0.0914396	0.0838663	0.106683	0.131603	0.0800599	0.0485172	0.076048	0.0984255	0.0758823	0.0945503	0.0299862	0.116001	0.0730994
142.5	0.150013	0.0899039	0.0798283	0.105332	0.124312	0.0779442	0.0483386	0.0739276	0.0955052	0.0738796	0.0918985	0.0288885	0.112564	0.0712329
157.5	0.147812	0.0894744	0.0764256	0.103989	0.119017	0.0767803	0.0475051	0.0736069	0.092974	0.0715996	0.0899184	0.0282078	0.110097	0.0697398
172.5	0.146029	0.0872105	0.0774465	0.102308	0.114518	0.0753457	0.0461309	0.0731269	0.0898422	0.0698332	0.088179	0.0275978	0.107921	0.0684368
187.5	0.146486	0.0856071	0.0769809	0.100636	0.11271	0.0743608	0.0441528	0.0727699	0.0888161	0.0699388	0.0872458	0.0278482	0.107167	0.0673244
202.5	0.14706	0.0819233	0.0771089	0.100083	0.111544	0.0723138	0.0433168	0.0718608	0.087669	0.0710896	0.0863969	0.0281019	0.1065	0.066294
217.5	0.148346	0.0775402	0.0754472	0.100804	0.109062	0.071108	0.0430642	0.072976	0.0866463	0.072214	0.0857208	0.0283736	0.106018	0.0654236
232.5	0.148514	0.0728058	0.0734849	0.0997447	0.105064	0.0690343	0.0425154	0.0753654	0.0842099	0.0723628	0.0843102	0.0283697	0.104605	0.0640157
247.5	0.145847	0.0695974	0.0736613	0.0980802	0.102444	0.0695872	0.0433722	0.0769302	0.0769682	0.0703391	0.0826827	0.0274971	0.102353	0.0630124
262.5	0.142792	0.0678231	0.0729624	0.097144	0.0990933	0.0707229	0.0438009	0.0782047	0.0731448	0.0700567	0.0815745	0.0264992	0.100531	0.0626181
277.5	0.139537	0.0688353	0.0737771	0.0966596	0.0990676	0.0703724	0.0445039	0.0772547	0.0716094	0.0689869	0.0810604	0.0255815	0.0993603	0.0627604
292.5	0.136984	0.0690055	0.0745907	0.0970896	0.0976689	0.0682556	0.0436082	0.075077	0.0727349	0.0684327	0.0803447	0.0251076	0.0983056	0.0623838
307.5	0.134826	0.0683669	0.0754204	0.0970012	0.0964798	0.0648833	0.0415728	0.0720044	0.0736672	0.0675726	0.0791795	0.0251213	0.0971502	0.0612088
322.5	0.132229	0.0661177	0.0764316	0.0961143	0.0965699	0.0622863	0.0399914	0.0694212	0.0764668	0.0650082	0.0780637	0.0251522	0.0960565	0.0600709
337.5	0.130029	0.0648948	0.0779952	0.0959231	0.0968605	0.0613253	0.0378179	0.0665263	0.0797339	0.0612079	0.0772314	0.0255149	0.0954837	0.0589791
352.5	0.128883	0.0654545	0.0800179	0.0964358	0.0979972	0.0603547	0.0367974	0.0633631	0.0815895	0.0582503	0.0769143	0.0260441	0.0955451	0.0582835
367.5	0.12725	0.067673	0.0801594	0.0949149	0.098306	0.060194	0.037049	0.0609623	0.0812782	0.0582607	0.0766047	0.025605	0.0949214	0.058288
382.5	0.128737	0.0686559	0.0790619	0.0930938	0.0980034	0.0611064	0.0386637	0.0596363	0.082599	0.0601046	0.0769662	0.0253668	0.0951125	0.0588198
KRas/PTEN-/-	Indep. Experiment
Δr	1	2	3	4	5	6	7	8	9	10	Mean	Standard Deviation	95% CI (Upper)	95% CI (Lower)
0	1	1	1	1	1	1	1	1	1	1	1	0	1	1
7.5	0.701811	0.698195	0.682369	0.688806	0.691423	0.708419	0.693625	0.678879	0.698056	0.677019	0.69186	0.0102372	0.699184	0.684537
22.5	0.417051	0.40403	0.379628	0.39228	0.405696	0.417735	0.398196	0.369764	0.411583	0.374956	0.397092	0.0173937	0.409535	0.384649
37.5	0.270471	0.2428	0.224595	0.240007	0.256231	0.25845	0.251637	0.206484	0.264474	0.220194	0.243534	0.0208236	0.25843	0.228638
52.5	0.214102	0.168964	0.162011	0.172007	0.191782	0.186212	0.187636	0.133477	0.201464	0.152288	0.176994	0.0240615	0.194207	0.159782
67.5	0.1937	0.138131	0.139288	0.144719	0.165761	0.154515	0.160541	0.104176	0.176213	0.126475	0.150352	0.0256304	0.168687	0.132017
82.5	0.186092	0.12661	0.132184	0.134016	0.154933	0.142462	0.149523	0.0935961	0.164403	0.118674	0.140249	0.0256545	0.158601	0.121897
97.5	0.181434	0.120422	0.130036	0.125386	0.147509	0.136154	0.143181	0.0867656	0.157067	0.114402	0.134236	0.0256957	0.152617	0.115854
112.5	0.177556	0.116345	0.130281	0.122021	0.141984	0.13304	0.142842	0.0813583	0.151453	0.111438	0.130832	0.0258058	0.149292	0.112372
127.5	0.176086	0.113873	0.1287	0.117423	0.138624	0.131464	0.139981	0.0802081	0.151465	0.108805	0.128663	0.0260156	0.147273	0.110053
142.5	0.174565	0.111979	0.126294	0.114315	0.136475	0.129445	0.137169	0.0793686	0.150024	0.107401	0.126704	0.0258858	0.145221	0.108186
157.5	0.17363	0.112328	0.12358	0.112935	0.133986	0.12852	0.134392	0.0784056	0.150414	0.106708	0.12549	0.0258274	0.143966	0.107014
172.5	0.172967	0.116378	0.119955	0.112099	0.131589	0.127466	0.130394	0.0796023	0.154762	0.104814	0.125003	0.0258197	0.143473	0.106532
187.5	0.171602	0.119184	0.116453	0.110495	0.127756	0.126323	0.128959	0.07874	0.158455	0.103627	0.124159	0.0262954	0.14297	0.105349
202.5	0.170051	0.12071	0.11418	0.109003	0.126401	0.124456	0.127275	0.0796473	0.159447	0.103598	0.123477	0.0260484	0.142111	0.104843
217.5	0.168017	0.118459	0.11353	0.108426	0.125138	0.122767	0.126055	0.0784551	0.158313	0.103919	0.122308	0.0257202	0.140707	0.103909
232.5	0.166082	0.11538	0.112782	0.108731	0.123231	0.120197	0.124302	0.075809	0.158031	0.103498	0.120804	0.0258587	0.139303	0.102306
247.5	0.163922	0.111766	0.112847	0.108323	0.122586	0.119006	0.124228	0.0735776	0.155303	0.102655	0.119421	0.0256229	0.137751	0.101092
262.5	0.162653	0.108928	0.113127	0.107647	0.118522	0.118924	0.124188	0.071662	0.153574	0.101181	0.118041	0.025695	0.136422	0.0996594
277.5	0.162876	0.10696	0.113146	0.106689	0.114951	0.118199	0.123943	0.0714139	0.149546	0.0995706	0.116729	0.0254314	0.134922	0.0985369
292.5	0.16142	0.104752	0.111868	0.106762	0.110949	0.117417	0.124053	0.0690276	0.147517	0.0970147	0.115078	0.0256818	0.13345	0.0967064
307.5	0.159169	0.103446	0.110103	0.107091	0.107908	0.116144	0.125044	0.0649081	0.147755	0.0952938	0.113686	0.0264082	0.132578	0.0947949
322.5	0.155748	0.102651	0.109785	0.10711	0.106872	0.114656	0.124153	0.0639041	0.147128	0.0929439	0.112495	0.0260747	0.131148	0.0938423
337.5	0.152004	0.100635	0.11037	0.106752	0.105367	0.113786	0.123487	0.0616881	0.148304	0.0905747	0.111297	0.0263358	0.130136	0.0924572
352.5	0.148258	0.097903	0.110618	0.106315	0.108006	0.113946	0.120034	0.060066	0.144969	0.0897178	0.109983	0.0255425	0.128255	0.0917113
367.5	0.145436	0.0929324	0.110722	0.104696	0.109938	0.114506	0.117566	0.0595675	0.140237	0.088454	0.108405	0.0248322	0.126169	0.0906416
382.5	0.143678	0.0873143	0.111274	0.103116	0.106526	0.116372	0.118224	0.0589961	0.136586	0.0850757	0.106716	0.0250328	0.124624	0.0888088

## Sheet: Figure 4
Figure 4a - Paired t-statistics compared to MCF10A							Figure 4b - Paired t-statistics compared to KRas/PTEN-/-
Metrics	PTEN-/-	KRas	KRas/PTEN-/-	MDA-MB-231			Metrics	PTEN-/-	KRas
Direction Variance	-11.252	17.8642	18.1101	13.7955			Direction Variance	32.3207	-3.18443
Chaotic Motion	-1.81386	9.38814	16.4009	9.07562			Chaotic Motion	21.8402	1.44372
Edge Complexity	-4.34363	13.2711	11.3278	12.232			Edge Complexity	19.9493	0.162248
Edge Variability	-4.06149	10.0361	9.02127	12.9897			Edge Variability	17.3042	0.171157
Speed	3.98073	-0.810801	-3.03171	0.872895			Speed	-5.82728	-0.831938
Displacement	7.37884	-4.40415	-4.0725	-5.63361			Displacement	-17.6752	0.830502
Local Coordination	6.79938	-17.2453	-16.5548	-15.5076			Local Coordination	-36.1733	3.74423
Time Scale	0.783394	-3.65793	-3.49596	-0.978863			Time Scale	-2.764	0.125034
Length Scale	2.63216	13.9174	13.5565	12.9157			Length Scale	15.6197	0.435566

## Sheet: Figure S2
Supplemental Figure 1c - Edge Complexity (mm)						Supplemental Figure 1f - Edge Variability (mm)
Indep. Experiment	MCF10A	PTEN-/-	KRas	KRas/PTEN-/-		Indep. Experiment	MCF10A	PTEN-/-	KRas	KRas/PTEN-/-
1	1.35562	1.18108	1.94297	1.85112		1	0.184433	0.110873	0.315762	0.375498
2	1.15512	1.04777	1.74137	2.04837		2	0.0914929	0.072055	0.289512	0.38742
3	1.23121	1.08042	1.92202	1.98899		3	0.104454	0.105958	0.346461	0.396407
4	1.31612	1.16534	1.93275	1.89823		4	0.168367	0.0998736	0.416219	0.360932
5	1.44335	1.20658	1.85023	1.878		5	0.21787	0.126808	0.411273	0.350882
6	1.40861	1.07895	1.86867	1.90585		6	0.177975	0.0758667	0.305336	0.341533
7	1.21196	1.07068	2.09153	1.80659		7	0.146981	0.0818603	0.451889	0.341239
8	1.18803	1.18429	1.89107	1.94976		8	0.120933	0.112267	0.380149	0.353627
9	1.402	1.22258	1.88078	1.80532		9	0.176684	0.115617	0.297339	0.280903
10	1.20453	1.24035	1.97547	2.042		10	0.115531	0.112586	0.389034	0.45087
Mean	1.29166	1.1478	1.90968	1.91742		Mean	0.150472	0.101376	0.360297	0.363931
Standard Deviation	0.105688	0.0711728	0.0906246	0.0882783		Standard Deviation	0.041044	0.0185551	0.0572563	0.0440888
N	10	10	10	10		N	10	10	10	10
95% CI (Upper)	1.36726	1.19872	1.97451	1.98057		95% CI (Upper)	0.179833	0.11465	0.401256	0.39547
95% CI (Lower)	1.21605	1.09689	1.84486	1.85427		95% CI (Lower)	0.121111	0.088103	0.319339	0.332392

## Sheet: Figure S3 a,b
Supplemental Figure 2a - Speed (µm/min)						Supplemental Figure 2b - Displacement (µm)
Indep. Experiment	MCF10A	PTEN-/-	KRas	KRas/PTEN-/-		Indep. Experiment	MCF10A	PTEN-/-	KRas	KRas/PTEN-/-
1	0.216697	0.224374	0.225233	0.198278		1	141.318	177.615	116.906	122.795
2	0.205155	0.219414	0.207972	0.204829		2	147.459	162.87	53.2703	84.979
3	0.189258	0.196188	0.183078	0.188305		3	102.206	164.56	72.1501	81.6123
4	0.203434	0.221315	0.192605	0.201205		4	123.229	151.1	110.626	91.8656
5	0.226966	0.230207	0.200188	0.191599		5	135.081	186.416	110.82	96.3594
6	0.215483	0.22108	0.2046	0.194839		6	116.439	170.609	56.7474	111.245
7	0.210154	0.238201	0.260587	0.188671		7	113.158	178.304	98.4039	104.329
8	0.214025	0.227157	0.213431	0.202436		8	153.427	167.799	101.54	77.936
9	0.206477	0.204184	0.17341	0.170196		9	109.395	159.139	96.9009	88.6372
10	0.223009	0.235311	0.184718	0.228724		10	119.177	167.189	82.1537	104.008
Mean	0.211066	0.221743	0.204582	0.196908		Mean	126.089	168.56	89.9518	96.3765
Standard Deviation	0.010781	0.0130395	0.0250428	0.0149583		Standard Deviation	17.2634	10.244	22.7772	14.1761
N	10	10	10	10		N	10	10	10	10
95% CI (Upper)	0.218778	0.231071	0.222497	0.207609		95% CI (Upper)	138.438	175.888	106.246	106.517
95% CI (Lower)	0.203354	0.212415	0.186668	0.186208		95% CI (Lower)	113.739	161.232	73.658	86.2356

[truncated: 7 more sheets: Figure S3 c,d, Figure S4a, Figure S4b, Figure S4c, Figure S5 a-d, Figure S5 f, Figure S7]
